# Supplementary material for: The retaining β-Kdo glycosyltransferase WbbB uses a double-displacement mechanism with an intermediate adduct rearrangement step
Source: Nat Commun. 2022 Oct 21;13:6277. doi: 10.1038/s41467-022-33988-1 (PMC9587256; doi:10.1038/s41467-022-33988-1)
Supplement: Supplementary file 4 — Source Data [file 41467_2022_33988_MOESM4_ESM.xlsx]

## Sheet: Fig 2a,b
Figure 2a,2b. Theoretical and measured masses of detected by native MS WbbBGT99_E158Q species.
WbbB-E158Q dimer species	Formula	Theoretical Mass (Da)	Experimental Mass (Da)
WbbBdM2a	C4146H6282N1082O1232S26	91828	91828 ± 1
WbbBdM2+MgCl	C4146H6282N1082O1232S26MgCl	91887	91887 ± 1
WbbBdM+WbbBa	C4151H6291N1083O1233S27	91959	91959 ± 1
WbbBdM+WbbB+MgCl	C4151H6291N1083O1233S27MgCl	92018	92017 ± 1
WbbBdM2+Kdo	C4154H6294N1082O1239S26	92048	92048 ± 1
WbbBdM2+Kdo+MgCl	C4154H6294N1082O1239S26MgCl	92107	92108 ± 1
WbbBdM2+CMP	C4155H6296N1085O1240S26P	92151	92150 ± 1
WbbBdM+WbbB+Kdo	C4159H6303N1083O1240S27	92179	92179 ± 1
WbbBdM2+CMP+MgCl	C4155H6296N1085O1240S26PMgCl	92210	92207 ± 3
WbbBdM+WbbB+CMP	C4160H6305N1086O1241S27P	92283	92284 ± 2
WbbBdM2+Kdo+CMP	C4163H6308N1085O1247S26P	92371	92368 ± 2
WbbBdM+WbbB+Kdo+CMP	C4168H6317N1086O1248S27P	92503	92502 ± 1
a WbbBdM designates protomers lacking the N-terminal Met (due to cleavage by Map during expression), WbbB designates protomers with N-terminal Met present.

## Sheet: Fig S1c
Figure 1C
				Vo data plotted for each replicate between 2 and 8 minutes
		5 µM	30 µM	50 µM	70 µM	90 µM	100 µM	125 µM	150 µM	200 µM	250 µM	300 µM	500 µM	1000 µM
	Replicate 1	3.43387e-09	1.78532e-08	3.34856e-08	3.40327e-08	4.71422e-08	5.07236e-08	5.10973e-08	6.50008e-08	6.90889e-08	9.784e-08	1.00605e-07	1.55735e-07	2.85368e-07
		5 µM	30 µM	50 µM	70 µM	90 µM	100 µM	125 µM	150 µM	200 µM	250 µM	300 µM	500 µM	1000 µM
	Replicate 2	3.33183e-09	1.8429e-08	2.95555e-08	3.88118e-08	5.10826e-08	4.61055e-08	5.51608e-08	6.29507e-08	7.03557e-08	8.20737e-08	9.1034e-08	1.60696e-07	2.76913e-07
		5 µM	30 µM	50 µM	70 µM	90 µM	100 µM	125 µM	150 µM	200 µM	250 µM	300 µM	500 µM	1000 µM
	Replicate 2	3.47243e-09	1.9127e-08	2.82695e-08	3.71326e-08	4.38505e-08	4.71744e-08	5.55725e-08	6.30859e-08	7.2317e-08	1.00327e-07	8.88475e-08	1.29347e-07	2.80827e-07
				Data collected from HPLC curve integration for each replicate with 2, 5 and 8 minute time points to determine Vo
	Replicate
		Sample	Acceptor Peak Area (mAU · min)	Product Peak Area (mAU · min)	Sum of all peaks	Acceptor (ratio percentage)	Product (ratio percentage)	Molarity of Sample	Molarity of product (Product ratio percentage x Molarity of sample)
	1	5um - 2 min	53.8	12.4	66.2	0.812689	0.187311	5e-06	9.36556e-07
	1	5um - 5 min	38.1	19.1	57.2	0.666084	0.333916	5e-06	1.66958e-06
	1	5um - 8 min	32.7	25.13	57.83	0.56545	0.43455	5e-06	2.17275e-06
	2	5um - 2 min	83.9	13.3	97.2	0.863169	0.136831	5e-06	6.84156e-07
	2	5um - 5 min	70.4	20.4	90.8	0.77533	0.22467	5e-06	1.12335e-06
	2	5um - 8 min	40.7	24.6	65.3	0.623277	0.376723	5e-06	1.88361e-06
	3	5um - 2min	123.1	19.6	142.7	0.862649	0.137351	5e-06	6.86755e-07
	3	5um - 5min	96.8	35.1	131.9	0.733889	0.266111	5e-06	1.33055e-06
	3	5um - 8min	51.4	32.5	83.9	0.612634	0.387366	5e-06	1.93683e-06
	1	30um - 2min	425.9	47.5	473.4	0.899662	0.100338	3e-05	3.01014e-06
	1	30um - 5min	563.8	131.3	695.1	0.811106	0.188894	3e-05	5.66681e-06
	1	30um - 8min	559.1	256.6	815.7	0.685424	0.314576	3e-05	9.43729e-06
	2	30um - 2min	403.8	47.2	451	0.895344	0.104656	3e-05	3.13969e-06
	2	30um - 5min	419.5	106.9	526.4	0.796922	0.203078	3e-05	6.09233e-06
	2	30um - 8min	420.9	203.4	624.3	0.674195	0.325805	3e-05	9.77415e-06
	3	30um - 2min	533.1	59.1	592.2	0.900203	0.0997974	3e-05	2.99392e-06
	3	30um -5min	617.9	160.8	778.7	0.793502	0.206498	3e-05	6.19494e-06
	3	30um - 8min	518.3	254.5	772.8	0.670678	0.329322	3e-05	9.87966e-06
	1	50um - 2min	1004.6	104.9	1109.5	0.905453	0.0945471	5e-05	4.72735e-06
	1	50um - 5min	653.7	172.2	825.9	0.7915	0.2085	5e-05	1.0425e-05
	1	50um - 8min	824.4	416.5	1240.9	0.664357	0.335643	5e-05	1.67822e-05
	2	50um - 2min	1027.4	120.3	1147.7	0.895182	0.104818	5e-05	5.24092e-06
	2	50um - 5min	1057.7	250.3	1308	0.808639	0.191361	5e-05	9.56804e-06
	2	50um - 8min	907.5	422.4	1329.9	0.682382	0.317618	5e-05	1.58809e-05
	3	50um - 2min	1261.4	144.2	1405.6	0.89741	0.10259	5e-05	5.12948e-06
	3	50um - 5min	806.7	184.5	991.2	0.813862	0.186138	5e-05	9.3069e-06
	3	50um - 8min	936.1	413	1349.1	0.69387	0.30613	5e-05	1.53065e-05
	1	70um - 2min	1807.9	163.8	1971.7	0.916924	0.0830755	7e-05	5.81529e-06
	1	70um - 5min	1237.7	271.9	1509.6	0.819886	0.180114	7e-05	1.2608e-05
	1	70um - 8min	1382.9	481.1	1864	0.741899	0.258101	7e-05	1.80671e-05
	2	70um - 2min	1570.8	164.4	1735.2	0.905256	0.0947441	7e-05	6.63209e-06
	2	70um - 5min	1326.4	332.8	1659.2	0.799421	0.200579	7e-05	1.40405e-05
	2	70um - 8min	885.1	369.2	1254.3	0.705653	0.294347	7e-05	2.06043e-05
	3	70um - 2min	1703.9	158.9	1862.8	0.914698	0.0853017	7e-05	5.97112e-06
	3	70um - 5min	1448.5	286.4	1734.9	0.834918	0.165082	7e-05	1.15557e-05
	3	70um - 8min	1244.6	475.1	1719.7	0.723731	0.276269	7e-05	1.93388e-05
	1	90um - 2min	2044.5	168.6	2213.1	0.923817	0.0761827	9e-05	6.85645e-06
	1	90um - 5min	1936.8	389	2325.8	0.832746	0.167254	9e-05	1.50529e-05
	1	90um - 8min	2170.6	781.6	2952.2	0.735248	0.264752	9e-05	2.38277e-05
	2	90um - 2min	2001.4	200.2	2201.6	0.909066	0.0909339	9e-05	8.18405e-06
	2	90um - 5min	2026.8	519.2	2546	0.796072	0.203928	9e-05	1.83535e-05
	2	90um - 8min	1724.7	722.6	2447.3	0.704736	0.295264	9e-05	2.65738e-05
	3	90um - 2min	1862.9	173.2	2036.1	0.914935	0.0850646	9e-05	7.65581e-06
	3	90um - 5min	1380.4	242.6	1623	0.850524	0.149476	9e-05	1.34529e-05
	3	90um - 8min	1739.9	612.8	2352.7	0.739533	0.260467	9e-05	2.3442e-05
	1	100um - 2 min	1277.1	97.4	1374.5	0.929138	0.0708621	0.0001	7.08621e-06
	1	100um - 5min	1145.1	214.5	1359.6	0.842233	0.157767	0.0001	1.57767e-05
	1	100um - 8min	990.5	336.3	1326.8	0.746533	0.253467	0.0001	2.53467e-05
	2	100um - 2 min	1393.4	118.4	1511.8	0.921683	0.0783172	0.0001	7.83172e-06
	2	100um - 5min	1280.6	210.6	1491.2	0.858771	0.141229	0.0001	1.41229e-05
	2	100um - 8min	1162.8	375.9	1538.7	0.755703	0.244297	0.0001	2.44297e-05
	3	100um - 2 min	1423	114.6	1537.6	0.925468	0.0745317	0.0001	7.45317e-06
	3	100um - 5min	1271.5	207.4	1478.9	0.859761	0.140239	0.0001	1.40239e-05
	3	100um - 8min	1108.6	358.5	1467.1	0.75564	0.24436	0.0001	2.4436e-05
	1	125um - 2min	1716.1	160.6	1876.7	0.914424	0.0855757	0.000125	1.0697e-05
	1	125um - 5min	1706.5	322.2	2028.7	0.841179	0.158821	0.000125	1.98526e-05
	1	125um - 8min	1455.5	441.5	1897	0.767264	0.232736	0.000125	2.9092e-05
	2	125um - 2min	1852.7	160.7	2013.4	0.920185	0.0798152	0.000125	9.9769e-06
	2	125um - 5min	1819.9	362.3	2182.2	0.833975	0.166025	0.000125	2.07531e-05
	2	125um - 8min	1405.4	440.6	1846	0.761322	0.238678	0.000125	2.98348e-05
	3	125um - 2min	1916.4	153.2	2069.6	0.925976	0.074024	0.000125	9.253e-06
	3	125um - 5min	1793	339.3	2132.3	0.840876	0.159124	0.000125	1.98905e-05
	3	125um - 8min	1623	496	2119	0.765927	0.234073	0.000125	2.92591e-05
	1	150um - 2min	2124.4	172.1	2296.5	0.92506	0.0749401	0.00015	1.1241e-05
	1	150um - 5min	1891	365.8	2256.8	0.837912	0.162088	0.00015	2.43132e-05
	1	150um - 8min	1643.4	493.5	2136.9	0.769058	0.230942	0.00015	3.46413e-05
	2	150um - 2min	2112.1	153.2	2265.3	0.932371	0.067629	0.00015	1.01444e-05
	2	150um - 5min	1874.6	326.4	2201	0.851704	0.148296	0.00015	2.22444e-05
	2	150um - 8min	1619.3	453.3	2072.6	0.781289	0.218711	0.00015	3.28066e-05
	3	150um - 2min	2074.5	150.1	2224.6	0.932527	0.0674728	0.00015	1.01209e-05
	3	150um - 5min	1879.1	333	2212.1	0.849464	0.150536	0.00015	2.25804e-05
	3	150um - 8min	1796.5	503.4	2299.9	0.781121	0.218879	0.00015	3.28319e-05
	1	200um - 2min	1167	80	1247	0.935846	0.064154	0.0002	1.28308e-05
	1	200um - 5min	1040.7	165.4	1206.1	0.862864	0.137136	0.0002	2.74272e-05
	1	200um - 8min	945.3	219.6	1164.9	0.811486	0.188514	0.0002	3.77028e-05
	2	200um - 2min	1237.7	84.6	1322.3	0.936021	0.0639794	0.0002	1.27959e-05
	2	200um - 5min	1102.5	171.9	1274.4	0.865113	0.134887	0.0002	2.69774e-05
	2	200um - 8min	966.4	227.6	1194	0.80938	0.19062	0.0002	3.8124e-05
	3	200um - 2min	1222.1	85.9	1308	0.934327	0.0656728	0.0002	1.31346e-05
	3	200um - 5min	1173.1	189.3	1362.4	0.861054	0.138946	0.0002	2.77892e-05
	3	200um - 8min	905.4	220.5	1125.9	0.804157	0.195843	0.0002	3.91687e-05
	1	250um - 2 min	1203.3	72.1	1275.4	0.943469	0.0565313	0.00025	1.41328e-05
	1	250um - 5min	1153.4	143.1	1296.5	0.889626	0.110374	0.00025	2.75935e-05
	1	250um - 8min	1026.9	252.6	1279.5	0.802579	0.197421	0.00025	4.93552e-05
	2	250um - 2 min	1377.4	90	1467.4	0.938667	0.061333	0.00025	1.53332e-05
	2	250um - 5min	1294.2	197.7	1491.9	0.867484	0.132516	0.00025	3.31289e-05
	2	250um - 8min	1187.4	259.8	1447.2	0.820481	0.179519	0.00025	4.48798e-05
	3	250um - 2 min	1340.1	97.9	1438	0.931919	0.0680807	0.00025	1.70202e-05
	3	250um - 5min	1184	211.3	1395.3	0.848563	0.151437	0.00025	3.78592e-05
	3	250um - 8min	1119.2	302.1	1421.3	0.787448	0.212552	0.00025	5.3138e-05
	1	300um - 2min	1648.7	77.9	1726.6	0.954882	0.0451176	0.0003	1.35353e-05
	1	300um - 5min	1469.3	202.6	1671.9	0.878821	0.121179	0.0003	3.63538e-05
	1	300um - 8min	1369.1	272.2	1641.3	0.834156	0.165844	0.0003	4.97532e-05
	2	300um - 2min	1643.1	95.7	1738.8	0.944962	0.055038	0.0003	1.65114e-05
	2	300um - 5min	1494.9	200.2	1695.1	0.881895	0.118105	0.0003	3.54315e-05
	2	300um - 8min	1376.6	270.6	1647.2	0.835721	0.164279	0.0003	4.92836e-05
	3	300um - 2min	1639.8	100	1739.8	0.942522	0.0574779	0.0003	1.72434e-05
	3	300um - 5min	1559.2	208.1	1767.3	0.88225	0.11775	0.0003	3.53251e-05
	3	300um - 8min	1409.01	276.6	1685.61	0.835905	0.164095	0.0003	4.92285e-05
	1	500um - 2min	2822.4	137.9	2960.3	0.953417	0.0465831	0.0005	2.32916e-05
	1	500um - 5min	2482.6	277	2759.6	0.899623	0.100377	0.0005	5.01884e-05
	1	500um - 8min	2437.8	459.9	2897.7	0.841288	0.158712	0.0005	7.9356e-05
	2	500um - 2min	2796.3	140.1	2936.4	0.952289	0.0477115	0.0005	2.38557e-05
	2	500um - 5min	2585.7	295.3	2881	0.897501	0.102499	0.0005	5.12496e-05
	2	500um - 8min	2575.1	503	3078.1	0.836588	0.163412	0.0005	8.17062e-05
	3	500um - 2min	2995.3	144.6	3139.9	0.953948	0.0460524	0.0005	2.30262e-05
	3	500um - 5min	2791.9	319.4	3111.3	0.897342	0.102658	0.0005	5.1329e-05
	3	500um - 8min	2603.2	420.9	3024.1	0.860818	0.139182	0.0005	6.9591e-05
	1	1000uM - 2min	2579.9	115	2694.9	0.957327	0.0426732	0.001	4.26732e-05
	1	1000uM - 5min	2420.2	240.9	2661.1	0.909474	0.0905265	0.001	9.05265e-05
	1	1000uM - 8min	2385.6	405.9	2791.5	0.854594	0.145406	0.001	0.000145406
	2	1000uM - 2min	2718.3	119.7	2838	0.957822	0.0421776	0.001	4.21776e-05
	2	1000uM - 5min	2575.8	252.1	2827.9	0.910853	0.0891474	0.001	8.91474e-05
	2	1000uM - 8min	2363.3	390.7	2754	0.858134	0.141866	0.001	0.000141866
	3	1000uM - 2min	2852.9	120.4	2973.3	0.959506	0.0404937	0.001	4.04937e-05
	3	1000uM - 5min	2612.9	255.4	2868.3	0.910958	0.0890423	0.001	8.90423e-05
	3	1000uM - 8min	2577.2	425.1	3002.3	0.858409	0.141591	0.001	0.000141591

## Sheet: Fig S2
Supplementary Figure 2. Assignment of the major MS/MS fragments of the (Q228VEDDSNL235+Kdo+H)+ ion.
Fragment	Formula	m/z theoretical	m/z experimental	Fragment	Formula	m/z theoretical	m/z experimental
a2-NH3	C9H15N2O2	183.11	183.11	b5	C23H35N6O12	587.23	587.23
a2	C9H18N3O2	200.14	200.14	b6-H2O	C26H38N7O13	656.25	656.25
b2-NH3	C10H15N2O3	211.11	211.11	b6-NH3	C26H37N6O14	657.24	657.24
b2	C10H18N3O3	228.13	228.13	b6/y6- H2O	C26H40N7O14	674.26	674.26
y2-NH3	C10H17N2O4	229.12	229.12	y6-NH3	C26H39N6O15	675.25	675.25
y2	C10H20N3O4	246.14	246.14	y6	C26H42N7O15	692.27	692.27
y3-NH3	C13H22N3O6	316.15	316.15	b7-H2O	C30H44N9O15	770.3	770.3
y3	C13H25N4O6	333.18	333.18	b7-NH3	C30H43N8O16	771.28	771.28
b3-H2O	C15H23N4O5	339.17	339.17	b7	C30H46N9O16	788.31	788.31
b3-NH3	C15H22N3O6	340.15	340.15	y7	C31H51N8O16	791.34	791.34
b3	C15H25N4O6	357.18	357.18	MH-H2O	C36H57N10O17	901.39	901.39
y4-H2O	C17H30N5O7	430.19	430.19	MH-NH3	C36H56N9O18	902.38	902.38
y4-NH3	C15H29N4O8	431.18	431.18	MHa	C36H59N10O18	919.4	919.4
y4	C17H32N5O8	448.2	448.2	EDDSN(b)	C20H29N6O13	561.18	561.18
b4-H2O	C19H28N5O8	454.19	454.19	EDDSN-NH3	C20H26N5O13	544.15	544.15
b4-NH3	C19H27N4O9	455.18	455.18	VEDD	C18H27N4O10	459.17	459.17
b4	C15H30N5O9	472.2	472.2	EDDS(b)	C16H23N4O11	447.14	447.14
y5-H2O	C21H33N6O11	545.22	545.22	DDSN	C15H22N5O10	432.14	432.14
y5-NH3	C21H32N5O12	546.2	546.21	EDD(b)	C13H18N3O9	360.1	360.1
y5	C21H35N6O12	563.23	563.23	DDS(b)	C11H16N3O8	318.09	318.09
b5-H2O	C23H33N6O11	569.22	569.22	DSN(b)	C11H17N4O7	317.11	317.11
b5-NH3	C23H32N5O12	570.2	570.2	ED(b)	C9H13N2O6	245.08	245.08
a Kdo dissociated from precursor ion at m/z 1139.46 by neutral loss to yield MH.

## Sheet: Fig S3a,b
Figure 3a
Figure 3b
note: these figures are shown as raw tiff files as captured, with no adjustments. The figures as shown in the paper are from imageJ, with an automatic brightness adjustment.

## Sheet: Fig S5
Supplementary Figure 5. Fraction (%) of the wildtype WbbBGT99 where aspartate was converted to homoserine.
		Replicate 1	Replicate 2	Replicate 3	Replicate 4	Replicate 5	Replicate 6	Means±s.d.
	Fraction (%)	96	81	84	79	92	84	86±7
